# Supplementary material for: Exploring the Impact of Organic Solvent Quality and Unusual Adduct Formation during LC-MS-Based Lipidomic Profiling
Source: Metabolites. 2023 Aug 22;13(9):966. doi: 10.3390/metabo13090966 (PMC10536874; doi:10.3390/metabo13090966)
Supplement: Supplementary file 1 [file metabolites-13-00966-s001.zip]

Archive with 2 entries (2 files):
- metabolites-2568263-Supplementary_Materials_Figures S1-S14.pdf
- metabolites-2568263-Supplementary_Materials_Tables S1-S2.xlsx
